# Supplementary material for: Association of genetic and immuno-characteristics with clinical outcomes in patients with RET-rearranged non-small cell lung cancer: a retrospective multicenter study
Source: J Hematol Oncol. 2020 Apr 15;13:37. doi: 10.1186/s13045-020-00866-6 (PMC7160902; doi:10.1186/s13045-020-00866-6)
Supplement: Supplementary file 3 — Additional file 3. Supplementary table 2. TP53 mutation details. [file 13045_2020_866_MOESM3_ESM.xlsx]

## Sheet: Sheet1
Patient No.	TP53	Chgvs	pHGVS	Exon	function
patient #1	MT	c.422G>A	p.C141Y	EX5	Likely Loss-of-function
patient #2	MT	c.659A>G	p.Y220C	EX6	Loss-of-function
patient #3	MT	c.818G>T	p.R273L	EX8	Loss-of-function
patient #4	MT	c.578A>G	p.H193R	EX6	Loss-of-function
patient #5	MT	c.499C>T	p.Q167*	EX5	unknown
patient #6	MT	c.517G>A	p.V173M	EX5	Loss-of-function
patient #7	MT	c.742C>T	p.R248W	EX7	Loss-of-function
patient #8	MT	c.520A>T	p.R174W	EX5	unknown
patient #9	MT	c.641A>G	p.H214R	EX6	Likely Loss-of-function
patient #10	MT	c.722C>G	p.S241C	EX7	Likely Loss-of-function
patient #11	MT	c.818G>T	p.R273L	EX8	Loss-of-function
patient #12	MT	c.517G>T	p.V173L	EX5	Loss-of-function
patient #13	MT	c.916C>T	p.R306*	EX8	unknown
patient #14	MT	c.763A>T	p.I255F	EX7	Likely Loss-of-function
patient #15	MT	c.511G>A	p.E171K	EX5	unknown
